# Supplementary material for: Primary and Immortalized Cultures of Human Proximal Tubule Cells Possess Both Progenitor and Non-Progenitor Cells That Can Impact Experimental Results
Source: J Pers Med. 2023 Mar 31;13(4):613. doi: 10.3390/jpm13040613 (PMC10146827; doi:10.3390/jpm13040613)
Supplement: Supplementary file 1 [file jpm-13-00613-s001.zip]

Archive with 1 entries (1 files):
- jpm-1862496-supplementary.pdf
